# Supplementary material for: Bioremediation of High-Concentration Heavy Metal-Contaminated Soil by Combined Use of Acidithiobacillus ferrooxidans and Fe3O4–GO Anodes
Source: Toxics. 2025 Nov 6;13(11):959. doi: 10.3390/toxics13110959 (PMC12656165; doi:10.3390/toxics13110959)
Supplement: Supplementary file 1 [file toxics-13-00959-s001.zip]

Archive with 1 entries (1 files):
- toxics-3898609-supplementary.pdf
